# Supplementary material for: Outcomes of a Caregiver-Focused Short Message Service (SMS) Intervention to Reduce Intake of Sugar-Sweetened Beverages in Rural Caregivers and Adolescents
Source: Nutrients. 2023 Apr 19;15(8):1957. doi: 10.3390/nu15081957 (PMC10141983; doi:10.3390/nu15081957)
Supplement: Supplementary file 1 [file nutrients-15-01957-s001.zip]

Archive with 1 entries (1 files):
- nutrients-2316189-supplementary.pdf
